# Supplementary material for: Distinctive behaviour of live biopsy-derived carcinoma cells unveiled using coherence-controlled holographic microscopy
Source: PLoS One. 2017 Aug 28;12(8):e0183399. doi: 10.1371/journal.pone.0183399 (PMC5573213; doi:10.1371/journal.pone.0183399)
Supplement: S1 Table — Coordinates (x,y) in μm of cell center of mass taken at 5 minute interval. (XLSX) [file pone.0183399.s001.xlsx]

## Sheet: List1
X1	Y1	X2	Y2	X3	Y3	X4	Y4	X5	Y5	X6	Y6	X7	Y7	X8	Y8	X9	Y9	X10	Y10	X11	Y11	X12	Y12	X13	Y13	X14	Y14	X15	Y15	X16	Y16	X17	Y17	X18	Y18	X19	Y19	X20	Y20	X21	Y21	X22	Y22	X23	Y23	X24	Y24	X25	Y25
0.000000	0.000000	0.000000	0.000000	0.000000	0.000000	0.000000	0.000000	0.000000	0.000000	0.000000	0.000000	0.000000	0.000000	0.000000	0.000000	0.000000	0.000000	0.000000	0.000000	0.000000	0.000000	0.000000	0.000000	0.000000	0.000000	0.000000	0.000000	0.000000	0.000000	0.000000	0.000000	0.000000	0.000000	0.000000	0.000000	0.000000	0.000000	0.000000	0.000000	0.000000	0.000000	0.000000	0.000000	0.000000	0.000000	0.000000	0.000000	0.000000	0.000000
0.259596	0.672723	-0.127944	0.249273	0.864462	0.356510	-2.045199	0.136154	0.209757	-0.651098	-0.519497	-0.055222	0.287507	0.728766	-0.158575	-0.461102	-0.867581	0.466576	0.245184	0.046136	0.889928	0.812408	-2.292451	0.266492	-0.253830	0.820619	1.713257	2.311797	-0.085256	0.551233	0.704245	-0.247259	0.689120	0.204533	0.621265	1.522667	1.200864	-0.559720	0.325258	0.473396	0.188213	-0.997411	-0.662635	-0.372193	-0.329525	1.423388	0.951890	0.212222	0.258922	-0.310677
-0.585962	0.582997	0.047362	0.605414	0.948509	0.013379	-1.867873	0.310455	0.625342	-0.512451	-0.894618	0.475699	0.670381	1.682167	-1.022139	-0.246584	-1.426824	0.676751	0.845325	0.410224	1.233812	1.175558	-3.326606	-0.093090	-0.111581	1.555349	0.982192	1.787875	0.142792	0.474758	0.008914	0.138695	0.540820	-0.991238	0.634717	1.505513	1.188874	-0.711727	0.532162	0.971562	0.737542	-0.882193	-1.033026	-0.834424	-0.575943	1.497006	1.019190	0.669965	1.140610	-0.100949
-0.930639	0.791669	-0.179212	1.043637	0.866932	-0.644920	0.082279	0.155406	1.073670	0.638965	-1.103050	1.405116	0.497663	2.326851	-1.200403	-0.653474	-1.202893	0.625172	1.285524	0.566413	0.635501	2.181081	-3.453373	-0.910100	0.652811	0.373133	0.259259	1.738395	0.113106	0.253354	0.400034	-0.034907	-0.085898	-0.126822	-2.959643	-0.365820	1.261218	-0.182296	0.924899	1.336345	1.083722	-0.837394	-0.931398	-1.070919	-0.527044	1.117462	1.898298	1.588933	2.038223	-0.638849
-1.254989	-0.818132	-0.474032	0.763570	1.080378	-1.544266	0.325872	-0.181313	1.348153	0.107136	-1.360394	2.205041	0.034494	2.509545	-0.509815	-0.477815	-0.447353	0.675720	1.227238	1.159012	0.966831	3.080842	-3.766673	-2.958612	0.977330	0.231860	-0.392462	1.151861	-0.045925	0.444219	1.241449	-0.869346	-1.005231	-1.055176	-0.021977	3.371598	2.407437	0.123559	1.042369	1.554910	1.058561	-1.044459	-0.381609	-1.078462	0.000336	0.824870	1.047412	1.091160	1.717366	-1.254288
-2.259652	-1.277762	-0.589078	1.124292	0.474435	-2.267821	0.966080	-0.341716	1.180601	-0.474707	-1.634203	1.960399	-0.050498	2.657330	-0.147761	0.062388	0.025179	0.413207	0.385941	0.761968	1.176948	3.753261	-4.458221	-3.408522	1.717947	0.620999	0.802447	1.826944	-0.382440	0.539205	0.570948	-0.962061	-0.472920	-0.359235	-0.382420	3.164125	3.397426	0.679481	1.240387	1.034286	0.931197	-0.706397	0.371318	-0.521492	0.046881	1.234560	0.997383	1.504483	2.114271	-2.434604
-1.736194	-1.572119	-0.601185	1.169158	0.966963	-2.651707	2.119461	-0.942369	0.926898	-1.228883	-1.470139	1.238486	0.387426	3.637875	-0.233199	0.375161	0.046334	-0.202429	0.096712	0.687910	1.434575	4.456198	-4.175094	-5.259965	3.132891	1.126385	0.847849	1.286453	-0.317021	0.501893	0.408915	-0.266881	-0.479213	-0.260011	-0.582764	2.948632	1.168171	-0.581545	0.962742	0.870535	0.352476	-0.806589	-0.350064	-0.631601	0.035388	0.525396	1.654002	2.276545	2.690906	-2.197612
-2.044024	-2.014623	-0.873116	0.507396	0.995981	-2.764700	2.187833	-1.035763	2.032722	-1.589048	-1.245427	0.643860	0.121610	3.959803	-0.150321	0.004503	0.076654	-0.279283	-0.757081	-0.207192	1.378139	4.113663	-4.281721	-5.330419	2.875724	2.028209	-0.038612	0.884235	-0.111225	0.188066	0.263287	-0.533224	-1.094783	0.094793	-0.898360	2.157964	1.183470	-1.083731	0.369806	0.790955	-0.139737	-1.187187	-0.152382	-0.795181	0.771063	-0.471053	1.477338	2.166853	3.443959	-3.054539
-1.599623	-2.130736	-1.297369	2.490338	1.837620	-2.131234	1.289011	-0.892580	2.928265	-1.415153	-2.754850	0.927894	0.295950	5.090389	0.381418	0.155838	0.108572	0.076854	-1.561762	-1.040692	2.315457	5.116498	-4.496157	-5.222269	2.760024	2.265684	0.445494	1.160235	-0.267090	0.702105	1.033301	-0.566952	-1.012170	-0.944761	-0.532922	1.816335	1.321950	-1.710891	-0.056287	0.902050	-1.194804	-1.500833	0.679145	-0.553770	0.418129	0.467655	1.234396	1.197891	4.159898	-2.811066
-1.703353	-2.544943	-0.945563	1.489818	2.777269	-2.082942	0.393018	-0.624088	3.518789	-1.879549	-3.579856	0.969522	-0.020713	5.358656	0.086785	0.647094	0.266123	-0.069578	-1.205027	-2.958353	2.791793	5.015958	-3.893666	-5.638872	2.577645	2.056932	0.659152	2.002939	-0.640110	0.775442	0.256560	-0.426645	-1.167599	-1.389708	-0.580663	1.464584	1.146564	-1.489384	0.196101	0.942086	-1.634638	-1.364411	0.360335	-0.536095	0.046398	1.726412	2.039606	1.442015	4.504246	-3.179693
-1.961085	-2.653774	-1.163715	0.828641	2.321460	-2.310350	0.995587	-0.620943	2.846916	-2.281016	-3.620381	0.253683	0.131116	5.668413	0.298190	0.962139	0.064922	-0.938774	-2.392642	-2.217835	2.719811	4.576636	-2.326114	-7.701017	1.635009	1.697661	-0.034696	2.057321	-0.843432	1.048964	2.908120	0.194446	-1.817666	-1.818875	-0.795624	1.699916	0.230360	-0.956723	-0.030083	0.807574	-1.473876	-1.968542	-0.600917	-1.158595	-0.613689	2.031096	-1.639931	-0.243276	3.944431	-2.655677
-1.527025	-2.926115	-0.684321	-0.189527	2.269645	-2.700841	1.264760	-0.520580	0.585703	-3.324393	-3.177810	0.736594	0.328294	5.674157	0.274731	1.682706	0.764571	-1.029118	-2.385503	-3.936700	2.147282	4.290728	-2.698818	-7.944636	2.296115	1.118232	-0.270857	1.591313	-0.913896	0.907285	1.110137	-0.942639	-1.986308	-1.664845	-0.885322	1.519097	-0.110955	-0.883171	0.526326	0.251866	-0.581141	-2.438221	-0.628364	-1.149155	-0.440787	2.147943	1.935350	1.333973	3.023063	-2.342285
-1.702333	-3.247412	-0.139592	-1.274871	3.002020	-1.971788	0.490401	-0.376341	0.543820	-3.020626	-3.254496	0.715519	0.628904	5.434859	-0.699453	2.335993	0.779157	-0.996408	-2.182070	-2.823393	1.771942	4.227984	-0.504152	-10.226400	3.688062	0.174543	0.624426	2.001687	-0.520872	1.358066	0.989246	-1.003438	-2.562098	-2.293503	-1.108663	1.607230	-0.281611	-1.105080	-0.098634	0.809810	-0.817612	-0.841148	-0.673622	-0.386195	-0.725465	2.155015	3.466507	2.751224	2.305719	-2.147787
-2.062384	-4.655237	0.216823	-1.524434	3.516035	-2.084146	0.685202	-0.208232	1.848182	-2.044141	-1.761107	0.707224	0.172046	5.190439	-0.943011	2.677746	1.012383	-1.207334	-2.574281	-3.856006	2.371580	4.484591	-0.395166	-10.598805	5.113514	-0.263561	-0.337960	1.200008	-0.471166	1.786109	0.447145	-1.423524	-3.166596	-2.527733	-2.062112	0.674084	-0.615144	-1.245070	-0.211979	1.115602	-0.514353	-0.496956	0.302957	0.398881	-0.343223	2.005909	-0.914284	0.982379	1.876044	-1.946046
-2.453759	-4.994591	0.610352	-1.508005	4.022585	-1.709072	0.862271	-1.192935	2.299263	-3.006780	-2.495602	0.799482	0.364758	5.471150	-1.657657	2.478245	1.179121	-1.555173	-2.672935	-3.772308	1.805712	3.569728	-0.402300	-10.719447	5.712697	0.217609	0.141476	1.772187	0.101467	1.352356	-0.010639	-1.964255	-2.986253	-2.354810	-1.579930	1.806961	0.211878	-0.967987	-0.256985	2.200229	-0.927331	0.648801	0.136497	1.110993	-2.588046	1.342566	-1.405065	2.325143	1.076613	-1.721302
-3.007737	-4.891624	1.188587	-1.730980	3.635037	-1.889753	0.860662	-1.156548	2.423658	-2.835491	-2.499198	0.956022	0.570188	5.912042	-2.524579	3.023169	0.965085	-1.945447	-3.456393	-4.041385	1.919064	3.611821	0.456310	-11.503485	6.619494	0.530253	0.368422	2.424741	0.184962	1.985649	0.347879	-2.059469	-2.909479	-2.593333	-2.710890	-1.503237	0.065084	-0.702779	-0.347288	3.113292	-0.758408	1.054592	-1.984820	0.976486	-1.938185	1.355767	0.178329	1.777351	0.807229	-1.661037
-3.089341	-5.054899	1.515899	-1.467810	4.301460	-1.666497	1.269604	-1.409611	2.465585	-3.455770	-1.511356	0.792504	0.526019	5.796804	-2.954726	3.940030	0.713227	-1.389487	-3.221475	-3.661955	2.220614	3.749243	0.976544	-12.568032	6.649766	1.254928	0.563332	1.505710	0.270490	1.956066	1.063088	-1.039693	-3.435252	-2.877788	-2.169665	1.728444	0.154297	-0.150956	-0.584259	2.520147	-0.809212	0.569306	-0.894010	1.203891	-1.766040	1.982297	0.625007	1.566604	0.618030	-1.633018
-2.955412	-5.476486	1.797287	-0.944701	4.023743	-2.186929	1.214997	-2.018870	2.143354	-3.381690	-1.154595	0.993838	0.902152	5.930438	-3.686684	3.976559	0.867643	-1.845012	-2.932752	-3.288021	2.612792	4.251427	1.324497	-13.351989	6.520120	1.504778	0.132260	2.521915	0.691814	2.420199	1.475157	0.300373	-3.592007	-3.185614	-1.837551	2.261823	0.861505	0.215995	-1.091056	2.089204	-0.738937	-0.800132	-1.703430	0.136994	-1.006320	2.137076	-0.236943	2.215616	0.894678	-1.658239
-2.906786	-5.850154	1.296672	-1.109783	4.004654	-2.588287	2.223196	-2.269697	2.581217	-4.074478	-1.924063	1.575009	1.200692	6.058874	-3.869855	3.431864	2.869649	-2.275469	-2.911272	-3.428426	2.056317	4.047478	1.269586	-14.501809	7.195843	1.704814	0.341445	3.894774	0.845089	3.272187	2.061871	0.596638	-2.962103	-3.008090	-2.480122	1.411610	0.878324	-0.346978	-1.348185	1.549986	-0.630258	-1.247671	-1.526303	-0.260621	-1.007890	1.605523	1.320472	1.873153	1.398290	-2.319474
-2.584532	-5.920364	1.960120	-1.806676	3.863893	-2.724975	1.872641	-2.617857	2.634422	-3.740935	-2.298134	2.279330	1.590126	5.949200	-4.137301	2.696869	2.297374	-1.649865	-2.540626	-3.679459	2.828742	4.445121	2.772731	-14.349278	4.566994	2.952321	-0.747971	3.948292	0.893277	3.811263	1.717604	-0.392613	-3.444466	-3.178947	-1.764612	2.509458	1.151795	-0.214269	-1.085193	1.719810	-1.222632	-1.691226	-0.593328	0.820974	-0.298875	1.397468	0.682245	-0.141398	1.571642	-2.098695
-2.187772	-6.546130	1.827282	-1.617619	3.750486	-2.957286	1.878794	-3.555262	3.552987	-3.477488	-1.306346	2.300071	1.422930	6.351095	-4.290070	1.637014	2.744804	-1.430774	-2.457746	-3.124477	2.774245	3.857880	3.887011	-14.134203	4.107688	3.564714	-1.549787	4.066151	0.870405	3.459282	0.745583	0.454198	-4.900515	-3.817987	-2.359944	1.974156	1.451027	-0.147597	-0.835546	1.493295	-0.842233	-1.777715	-2.251269	0.380575	-0.263007	2.978340	-0.381931	-0.489078	2.475767	-2.472387
-2.169725	-6.842865	1.740759	-1.698851	2.801821	-3.442428	0.344795	-3.812738	4.692815	-2.871918	-2.633227	2.422664	1.383941	6.358329	-4.852321	1.376783	-0.784123	-0.538089	-2.055224	-2.616186	2.559169	2.706408	4.632042	-15.075825	3.985209	3.648834	-1.216263	3.971856	0.690428	3.135635	0.662250	0.156387	-4.551809	-3.806247	-3.087220	2.546485	1.774195	0.372622	-0.860692	1.763629	-1.010538	-1.084763	-2.821347	0.773535	0.498832	3.138264	-0.696767	-0.473932	1.439975	-2.044308
-2.220659	-6.763048	2.065427	-1.928783	3.635310	-3.455703	0.316203	-4.574494	3.885187	-3.115611	-1.540838	3.175299	1.650429	7.045155	-4.973907	1.151735	-1.339640	-0.801013	-1.840092	-2.105259	2.611850	3.623168	5.954016	-14.905566	3.422058	4.051628	-0.496251	3.466348	0.936850	3.950113	0.872356	-0.335513	-4.908203	-3.571594	-3.621728	2.249775	1.697240	0.635261	-1.357371	2.266806	-0.844190	-1.129546	-2.723257	1.605080	-0.459423	3.461060	-1.200742	-0.614842	1.944855	-2.113099
-2.198752	-6.830104	1.607095	-1.511590	3.639957	-2.991408	1.032540	-5.776149	4.320924	-2.476586	-3.001970	3.524674	1.900436	7.161742	-5.774741	0.521325	-1.594760	-1.207093	-1.485990	-2.677851	3.069979	6.016107	6.928014	-15.721113	4.645538	3.207968	-0.977564	1.985485	1.047237	4.020310	0.763962	0.617356	-5.547226	-2.886811	-4.101208	1.554121	2.431780	0.949085	-0.806227	2.911899	-0.755880	-0.411227	-2.876374	1.226165	0.607573	2.366393	-1.346668	-0.404242	3.105443	-2.394366
-2.457610	-6.466971	1.739531	-1.459567	3.308463	-3.516336	0.065440	-5.397767	3.896737	-2.781898	-3.759653	3.355605	2.169560	7.494173	-5.559096	0.150970	-1.760591	-1.768467	-2.526879	-2.430994	2.724720	6.035425	6.853343	-16.852912	4.392493	4.231001	-2.146169	2.511959	0.879091	3.673372	1.298958	0.394048	-6.055458	-3.746379	-3.198138	1.611505	2.765393	1.612618	0.250352	2.889966	-1.080261	0.644266	-4.033461	1.285768	0.389866	2.242783	-1.197583	-0.622688	4.397513	-3.279049
-2.894747	-7.253320	1.406693	-1.130654	2.933102	-3.804224	-0.124365	-5.381225	4.211380	-2.711097	-2.842988	2.885233	1.926316	7.551636	-5.478786	0.094878	-1.433299	-1.667576	-2.534012	-2.096140	3.843573	5.912798	7.181762	-17.250520	4.076041	2.997108	-1.611494	3.055624	0.308527	3.727796	1.607340	-0.089386	-6.595929	-3.921058	-4.655261	2.293553	2.733765	1.286393	1.313909	2.982987	-0.805495	0.916661	-3.394609	1.918796	-0.131354	1.567556	-0.625854	0.923712	4.321724	-2.896824
-3.229399	-6.695095	2.276530	-0.646283	3.180990	-3.050063	0.357168	-6.144736	3.407025	-2.664613	-4.132638	2.837008	1.724678	7.423049	-6.713884	-0.487759	-1.104646	-2.098929	-2.253167	-1.280685	2.308871	3.797125	7.460750	-18.217760	4.163087	3.003372	-2.085646	2.894046	0.669205	4.040759	3.733992	0.254215	-7.369861	-4.121848	-2.649801	3.070154	1.715768	0.441234	2.600586	2.208558	-0.772784	0.221456	-2.788232	1.661896	-0.051846	0.530286	-0.412165	0.691920	4.172703	-2.608162
-2.759278	-6.614337	2.272032	0.092431	3.220693	-3.094233	0.791417	-6.489007	3.333224	-3.035568	-4.232258	2.916584	1.806011	7.760138	-6.976363	-0.436497	-0.473017	-1.987184	-2.084168	-0.900571	2.222441	3.956639	8.044237	-19.333604	5.349644	3.201805	-1.657274	3.814130	0.618814	4.356664	0.660182	-0.025931	-7.784457	-5.699034	-4.776368	2.488746	1.986475	0.210708	2.684311	1.923320	0.251004	-0.238912	-3.633230	1.935511	-0.826506	-0.192059	0.330505	2.540947	4.625539	-2.513274
-2.466859	-6.384667	2.710017	0.407384	2.644065	-3.106184	3.079831	-4.445990	4.023738	-4.083494	-5.696430	3.205386	2.126545	8.534445	-6.416339	-0.804109	0.111382	-1.136240	-2.305488	-0.723277	2.503519	3.454835	8.770379	-20.700237	5.585674	3.075780	-0.946342	3.029288	0.365897	3.976126	1.564799	-1.019855	-7.881908	-5.780977	-3.388315	1.569202	2.833558	0.897941	1.254317	1.921535	0.205848	0.828457	-3.414264	2.861122	-0.750549	-0.809600	-0.112943	2.479527	4.448833	-2.435456
-2.325979	-7.079941	3.109445	1.033768	2.663614	-3.112913	0.335352	-7.740643	3.963015	-4.934506	-5.484228	3.189026	2.594348	8.965855	-6.990113	0.073746	0.574858	-1.134208	-2.391380	-0.639211	2.714230	4.455227	9.216878	-20.890195	4.440279	2.755004	-1.818430	3.561411	-0.284964	3.997428	3.050016	-0.386472	-7.695239	-5.615193	-1.413564	3.043452	3.311506	2.692751	0.637627	2.064456	0.441714	1.603790	-3.320573	2.880589	-1.356230	-1.710525	-0.882181	2.672749	3.992690	-2.306587
-2.800027	-7.150756	3.242037	1.136775	3.690044	-2.716624	0.259790	-8.007077	4.304960	-5.274623	-5.310728	3.328173	2.761090	9.816935	-8.169719	0.145065	1.641883	-1.236308	-2.464441	0.044328	3.582790	6.141506	9.800444	-20.779574	3.136865	3.193052	-2.413469	4.042760	0.201056	4.109749	3.894051	0.721306	-7.743373	-5.770952	-1.890467	2.169537	2.868134	2.462799	-0.095641	2.294425	-0.008906	1.648603	-2.322056	3.225156	-0.850344	-1.486026	-1.327805	3.227984	3.119772	-1.961970
-2.251316	-6.494310	3.253242	0.965931	3.680656	-2.149576	-0.263977	-8.808224	4.843570	-5.765565	-5.544081	3.372907	3.507533	10.241329	-8.815589	-0.576674	1.079841	-1.450099	-2.609545	0.322003	3.107272	6.421301	10.731179	-21.623457	2.976336	4.068000	-1.281210	4.980507	-0.043339	4.074041	2.881564	0.730114	-7.573524	-5.771908	-3.033732	1.913733	3.346259	2.833437	-0.163467	1.599237	-0.749546	1.236751	-2.199166	3.301228	-0.125084	-2.412774	-2.031493	2.657108	2.451076	-1.780571
-1.921393	-6.937471	3.908035	1.520833	3.446173	-3.121948	-1.163076	-8.944362	5.303164	-6.235739	-5.604205	4.041485	3.659890	10.275577	-9.701940	-1.292880	1.234321	-2.156915	-2.525427	0.277324	2.928510	5.694243	11.650433	-21.802389	3.809441	6.438487	-1.345423	4.478443	0.034218	3.949735	3.007259	1.179607	-7.564656	-6.073522	-3.155045	1.838818	3.284112	3.130568	0.312745	0.864610	-1.097945	1.125191	-0.841688	3.521796	0.150050	-2.099948	-1.938687	2.917422	2.447215	-1.818893
-2.086299	-8.008239	4.544751	1.474582	4.079533	-2.901052	-1.220522	-9.386791	5.366519	-5.782184	-5.730456	3.658801	3.284908	9.977072	-10.438968	-0.782278	0.575124	-2.086004	-2.522194	0.027062	2.797423	6.437139	11.521334	-22.232542	4.155375	6.959711	-1.747387	5.103099	-0.273246	4.064976	5.897930	1.323578	-8.029819	-5.333686	-2.677912	1.923110	3.159702	3.282786	1.218167	0.854021	-0.939501	1.242708	-0.940323	2.925675	0.476090	-2.493454	-1.687469	3.193329	1.782347	-1.268265
-1.719787	-8.778797	5.126131	1.834614	3.373365	-3.589034	-0.998473	-10.100771	5.219675	-5.874788	-6.427944	4.166368	3.175853	10.184077	-11.493170	-0.338947	1.326417	-2.562072	-2.521880	-0.600996	2.058368	5.242962	12.364761	-23.548213	4.926899	7.303211	-1.483100	5.129376	-0.864401	3.961108	5.177103	1.813645	-7.939802	-5.537278	-3.160160	2.387406	3.386372	2.672981	0.806295	0.059136	-0.545120	0.985945	-0.496451	2.340202	0.044681	-3.388527	-0.357137	4.111398	1.132242	-1.279506
-1.454433	-8.935676	4.859208	1.523076	3.429824	-3.277348	-1.662110	-10.620419	4.751532	-6.491134	-6.563418	4.298699	3.018805	9.950946	-12.859840	-0.595630	-0.186731	-2.898650	-2.514083	-0.795926	1.638104	5.176339	12.835576	-23.940293	4.701227	8.073049	-1.728355	5.534044	-1.404140	4.034380	2.483733	1.656805	-8.374911	-4.896940	-2.927298	3.368478	3.616569	2.162520	0.205106	-0.289601	0.036278	1.131865	-1.044127	2.380179	-0.397710	-2.931067	-0.050191	4.229937	1.487326	-1.165363
-1.050856	-9.455986	4.539402	1.900522	2.511629	-2.639919	-4.490182	-11.619998	4.078394	-6.831001	-6.361386	4.355710	2.660062	8.857863	-13.647310	-0.704077	-0.256669	-2.663535	-3.099245	-0.943709	3.836812	7.675379	12.148026	-24.157448	5.132241	9.622159	-1.827199	5.401120	-2.072641	4.560134	3.335561	1.872011	-8.297793	-5.515091	-3.916899	3.320742	3.403804	1.089247	0.428111	0.445080	0.198408	2.063468	0.475603	3.154713	0.270507	-2.122241	-0.832069	3.075745	1.920700	-1.268649
[truncated: 50 more columns]
