# Supplementary material for: Distinctive behaviour of live biopsy-derived carcinoma cells unveiled using coherence-controlled holographic microscopy
Source: PLoS One. 2017 Aug 28;12(8):e0183399. doi: 10.1371/journal.pone.0183399 (PMC5573213; doi:10.1371/journal.pone.0183399)
Supplement: S3 Table — (XLSX) [file pone.0183399.s003.xlsx]

## Sheet: List1
FaDu (µm/h)	SACR2 (µm/h)		FaDu	(µm/h)		SACR2	(µm/h)
10.6134	120.811		Mean	10.0572		Mean	81.6388
7.68875	97.2824		Box Percentile			Box Percentile
5.82532	112.379		0.95	14.4481		0.95	120.799
5.11784	84.8179		0.75	12.0009		0.75	93.0215
10.8107	93.0215		0.5	9.72172		0.5	76.7535
8.34393	94.2611		0.25	7.8661		0.25	63.8675
9.01739	85.3435		0.05	6.6723		0.05	56.1136
11.6936	82.02
7.4242	65.6892
8.74511	108.988
6.8809	63.3014
13.0274	68.3891
12.8741	90.6829
11.4868	61.7626
6.91487	60.7473
7.59622	53.5033
8.73583	74.6847
14.8008	57.5741
8.22778	118.22
7.8661	63.3083
8.02836	85.6194
9.7657	100.367
9.67774	88.3419
14.1428	69.5437
7.84355	63.8675
9.05647	69.9987
7.62005	120.799
10.8359	98.009
7.28784	84.7742
10.2572	74.7545
6.6723	56.1136
12.7637	69.8895
7.97958	70.342
11.3269	56.8133
14.4481	63.1136
12.0009	183.801
10.8049	52.8762
13.1177	87.1087
8.45153	81.4176
9.1207	95.5789
13.9176	78.7526
11.0118	56.9801
12.7681	104.814
7.14754	69.5439
10.9764	84.2897
8.92007	73.7842
10.3838	59.4135
12.8839	70.9445
13.7562	72.6401
16.2008	80.8594
